# Supplementary material for: An intranasal nanoparticle STING agonist protects against respiratory viruses in animal models
Source: Nat Commun. 2024 Jul 18;15:6053. doi: 10.1038/s41467-024-50234-y (PMC11258242; doi:10.1038/s41467-024-50234-y)
Supplement: Supplementary file 4 — Source Data [file 41467_2024_50234_MOESM4_ESM.xlsx]

## Sheet: Fig 1B
	Fig.1B: cGAMP ELISA (Nasal turbinates)*
	Time (h)	40 µg NanoSTING*								20 µg NanoSTING*				10 µg NanoSTING*								Control*
	6	31728.3	15480.6	2418.42	27932.1	8699.65	3357.24			156.597	83.5387	119.186	144.638	26.1438	162.107	252.451	201.657	85.5385	210.904	146.369	155.71	0	0	0	0	0	0	0	76.8175	72.5038	0	0	0
	12	844.706	9293.36	1094.09	3267.52	1185.7	8646.7	1265.13	5298.47	86.538	100.787	103.063	152.459	84.99	142.69	78.34	119.07	79.35	117.35	72.25	127.27				0	0	0	0	76.8175	72.5038
	24	2460.42	2751.24	7650.69	2225.34	8712.95	1077.19			102.651	110.877	105.836	115.406	107.983	149.449	55.3367	0	50.5307	98.965	194.431	47.7316				0	0	0	0	76.8175	72.5038
	36													0	0	0	0	0	0												0	0	0
	48	310.233	386.724	513.158	233.535	558.154	401.825			41.1712	54.5118	38.034	43.9503												0	0	0	0	76.8175	72.5038
	*cGAMP concentration (pg/ml)

## Sheet: Fig.1C
	Fig.1C: cGAMP ELISA (Lungs)
	Time (h)	40 µg NanoSTING*								20 µg NanoSTING*								10 µg NanoSTING*								Control*
	6	2682.39	17.014	10462.5	2646.9	32.103	8503			0	921.31	943.12	615.53	0	876.05	896.61	549.14	0	0	1.767	3.152	2.998	8.502			0	0	0	96.4836	21.2077	0	0	0	0
	12	31.963	7458.85	5765.02	9250.44	109.794	7673.63	7812.95	14137.8	0	0	575.91	191.15	120.18	0	625.16	131.43	4.607	0	0	0	3.675	0	2.279	0	0	0	0	96.4836	21.2077	0	0	0	0
	24	2848.53	552.243	2.313	1511.32	587.826	14.576			0	16.53	105.48	0	213.04	0	71.17	0	0	0	0	0	0	0			0	0	0	96.4836	21.2077	0	0	0	0
	36																	0	0	0	0	0	0									0	0	0
	48	0.589	0	1.767	3.152	2.998	8.502			0	0	0	0	0	0	0	0									0	0	0	96.4836	21.2077	0
	*cGAMP concentration (pg/ml)

## Sheet: Fig. 1D
	Fig.1D: Cxcl10 RT-qPCR*
	Time (h)/Sample	10 µg NanoSTING				20 µg NanoSTING				40 µg NanoSTING
	Control	1.41095	0.730353	0.97041		0.113702	1.09682	8.0185		1.51922	1.38831	0.474123
	6h	521.552	138.781	327.799		2390.89	2215.37	696.188		40156.2	14698	7503.42
	12h	300.94	52.4668	32.2971	16.1486	1203.76	218.779	345.69	756.572	1100.04	1655.82	1290.16	2746.41
	24h	25.3984	51.5059	10.1027		197.175	237.755	550.017	142.353	3524.82	9047.69	2125.13
	36h	5.12186	15.7433	9.10505
	48h					202.718	77.3502	65.9515	7.17676	1714.22	816.514	443.667
	*Fold change in gene expression

## Sheet: Fig. 1E
	Fig.1E: Ifnb1 RT-qPCR*
	Time (h)/Sample	10 µg NanoSTING				20 µg NanoSTING				40 µg NanoSTING
	Control	3.53898	0.177186	1.59475		3.53898	0.177186	1.59475		2.8481	0.673617	0.521233
	6h	3133.01	1005.25	1837.25		2010.49	2309.45	2634.54		11993.8	8135.41	1031.12
	12h	185.679	23.6976	37.1855	92.1982	273.741	90.3008	193.564	141.697	536.215	586.776	570.731	361.203
	24h	78.43	135.611	28.1163		246.14	136.554	130.992	123.07	1168.14	5914.33	568.1
	36h	28.9067	11.9037	18.8088
	48h					92.6252	54.3171	35.0984	24.3076	152.219	195.361	132.514
	*Fold change in gene expression

## Sheet: Fig.1F
	Fig.1F: Isg15 RT-qPCR*
	Time (h)/Sample	10 µg NanoSTING				20 µg NanoSTING				40 µg NanoSTING
	Control	1.10701	0.827406	1.09177		1.10701	0.827406	1.09177		1.96791	0.886791	0.573024
	6h	176.885	109.643	111.947		203.187	192.227	186.97		444.693	245.005	180.602
	12h	50.3295	12.0698	24.9909	49.6366	90.0924	46.3126	64.148	65.0435	153.632	178.94	136.554	132.82
	24h	25.0487	51.5059	15.7433		50.446	43.9158	26.8466	43.6124	186.97	330.079	79.7088
	36h	8.85607	8.14925	9.29636
	48h					30.204	25.5751	17.4683	11.3661	51.8642	62.1063	41.2599
	*Fold change in gene expression

## Sheet: Fig.1G
	Fig.1G: Irf7 RT-qPCR*
	Time (h)/Sample	10 µg NanoSTING				20 µg NanoSTING				40 µg NanoSTING
	Control	0.817902	0.90125	1.3566		0.817902	0.90125	1.3566		2.14851	0.854607	0.544624
	6h	101.829	88.647	68.1197		134.364	133.436	136.239		168.118	104.209	221.833
	12h	64.5942	18.1681	53.9419	91.9854	99.2733	77.8882	92.6252	90.719	146.356	229.656	159.05	133.744
	24h	64	152.219	48.1679		91.1392	98.36	45.8866	86.2229	241.074	171.651	91.9854
	36h	19.0273	25.2813	42.2242
	48h					68.1197	53.0765	43.1115	36.5044	82.3293	95.2293	44.426
	*Fold change in gene expression

## Sheet: Fig.1H
	Fig.1H: Mx1 RT-qPCR*
	Time (h)/Sample	10 µg NanoSTING				20 µg NanoSTING				40 µg NanoSTING
	Control	1.03288	1.15402	0.838956		0.986233	1.04247	0.972655		2.22942	0.874583	0.512871
	6h	283.394	147.714	260.776		968.763	855.13	797.865		980.019	551.29	200.39
	12h	140.07	29.6508	48.8403	119.428	724.077	159.786	310.834	139.102	337.794	265.028	288.015	216.767
	24h	26.8466	31.4866	22.5752		99.7331	105.42	162.017	126.238	210.353	674.029	108.133
	36h	7.29378	5.3765	6.00709
	48h					79.3413	42.2242	28.6408	14.5203	40.1316	44.8385	37.7045
	*Fold change in gene expression

## Sheet: Fig. 1I
	Fig.1I: Mx2 RT-qPCR*
	Time (h)/Sample	10 µg NanoSTING				20 µg NanoSTING				40 µg NanoSTING
	Control	0.816014	1.04006	1.17827		0.952638	1.11729	0.939523		3.04547	0.512871	0.640232
	6h	101.594	47.0677	70.8486		388.023	401.707	474.413		384.454	243.312	116.701
	12h	64.8934	22.7848	21.8566	68.5935	294.067	102.537	165.421	99.7331	166.572	144.007	131.599	144.007
	24h	14.2873	12.7875	9.9636		71.5064	62.6829	103.968	91.1392	145.681	371.358	69.8732
	36h	3.28676	3.26406	2.78305
	48h					66.257	24.084	17.3878	13.0864	33.052	33.7465	31.2691
	*Fold change in gene expression

## Sheet: Fig.1J
	Fig.1J: IL6 RT-qPCR*
	Time (h)/Sample	10 µg NanoSTING				20 µg NanoSTING				40 µg NanoSTING
	Control	8.07428	0.077125	1.60585		3.74077	0.287839	0.928731		3.99077	0.300756	0.833161
	6h	1146.75	221.833	569.414		431.535	998.303	614.527		4961.86	3296.38	683.438
	12h	134.674	51.3871	6.07689	43.5118	715.761	154.7	249.576	157.951	446.753	449.86	531.282	746.156
	24h	58.2156	63.7049	24.3076		198.547	99.2733	160.156	64.148	358.708	1766.49	158.316
	36h	7.74537	14.1559	6.83686
	48h					40.8803	25.8722	12.5824	9.60199	43.6124	44.2212	25.3984
	*Fold change in gene expression

## Sheet: Fig.1K
	Fig.1K: TNF RT-qPCR*
	Time (h)/Sample	10 µg NanoSTING				20 µg NanoSTING				40 µg NanoSTING
	Control	0.933033	0.707107	1.51572		0.933033	0.707107	1.51572		2.28681	0.728668	0.600124
	6h	24.2515	10.4832	12.9063		13.9288	18.507	12.6407		112.465	67.3373	37.6175
	12h	7.19336	2.45661	2.94173	5.52765	15.5266	10.2437	8.5544	9.42614	19.1154	12.5244	23.6976	16.526
	24h	3.03143	6.6807	2.41162		7.72749	4.37718	5.6962	6.72717	34.6152	52.8317	18.6788
	36h	1.43396	1.20581	1.23971
	48h					3.53081	2.44528	2.73208	1.51572	10.5805	8.83563	5.78908
	*Fold change in gene expression

[truncated: 50 more sheets: Fig.1L, Fig.1M, Fig. 1N, Fig.1O, Fig 2B, Fig. 2D, Fig. 2F, Fig. 3B, Fig.5C, Fig.5D, Fig.6B, Fig. 6C, Fig. 6D, E, Fig. 6F, Fig. 6H, Fig. 6I,J, Fig. 6K,L, Fig.7B, Fig.7C, Fig.8B …]
